# Supplementary material for: NF-κB Signaling Modulates miR-452-5p and miR-335-5p Expression to Functionally Decrease Epithelial Ovarian Cancer Progression in Tumor-Initiating Cells
Source: Int J Mol Sci. 2023 Apr 25;24(9):7826. doi: 10.3390/ijms24097826 (PMC10178396; doi:10.3390/ijms24097826)
Supplement: Supplementary file 1 [file ijms-24-07826-s001.zip]

Archive with 2 entries (2 files):
- ijms-2280704-supplementary-caption.pdf
- ijms-2280704-supplementary.pdf
